# Supplementary material for: Novel Cuproptosis-Related Gene Signature for Precise Identification of High-Risk Populations in Low-Grade Gliomas
Source: Mediators Inflamm. 2023 Feb 13;2023:6232620. doi: 10.1155/2023/6232620 (PMC9940981; doi:10.1155/2023/6232620)
Supplement: Supplementary Materials — Supplementary Figure 1: X-tile plots: cutoff values for immune scores. Supplementary Material 2: TIDE score. [file 6232620.f1.zip]

Archive with 2 entries (2 files):
- Supplementary Material 2.pdf
- Supplementary-fig-1.pdf
